# Supplementary material for: Endocrine responses and food intake in fasted individuals under the influence of glucose ingestion
Source: PLoS One. 2019 Jan 25;14(1):e0211514. doi: 10.1371/journal.pone.0211514 (PMC6347228; doi:10.1371/journal.pone.0211514)
Supplement: S1 Dataset — Macronutrients consumed during the buffet after the fasting condition in kilocalories. (TXT) [file pone.0211514.s001.txt]

subjects	subjects_total_proteins_B	subjects_total_fat_B	subjects_total_carbohydrates_B
1	256.194093879976	667.909784568373	589.794872421696
2	456.25464171123	1035.41788235294	669.060841354724
3	273.391048128342	715.476577540107	294.191087344028
4	218.477551515151	690.809766233766	760.85645021645
5	295.011411764706	801.250084033613	425.318879551821
6	517.966155674391	1274.89724904507	1702.99061879297
7	180.033563398693	650.018151260504	451.077983193277
8	287.359392156863	572.727705882353	713.731921568627
9	429.312325609032	1237.53843544691	1045.98219404125
10	330.050596078431	650.248638655462	790.463484593838
11	525.60616114082	1543.08388693659	1123.12987114846
12	223.029779679144	527.231101604278	631.039978609626
13	305.614369340463	1121.1097723453	762.209702062643
14	295.450765181224	711.825237585943	714.10083218742
15	190.428099346405	606.947058823529	345.852549019608
16	370.021101366607	1053.08861726509	1023.55661828368
17	414.605003921569	1027.42164705882	697.39537254902
18	267.107843137255	776.345546218487	421.626050420168
19	208.856644444444	636.406233766234	502.384155844156
20	236.551390730838	925.659016042781	926.810695187166
21	229.581076648841	823.791932773109	575.583320600968
22	250.202222222222	459.422	620.138666666667
23	318.978222459893	904.598342245989	699.018467023173
24	140.847529411765	589.682807486631	486.56559714795
