# Supplementary material for: Endocrine responses and food intake in fasted individuals under the influence of glucose ingestion
Source: PLoS One. 2019 Jan 25;14(1):e0211514. doi: 10.1371/journal.pone.0211514 (PMC6347228; doi:10.1371/journal.pone.0211514)
Supplement: S2 Dataset — Macronutrients consumed during the buffet after the control condition in kilocalories. (TXT) [file pone.0211514.s002.txt]

subjects	subjects_total_proteins_A	subjects_total_fat_A	subjects_total_carbohydrates_A
1	309.910208199643	802.371625668449	878.935657754011
2	302.788877005348	778.472614973262	594.29713368984
3	168.388869875223	372.929438502674	196.210516934046
4	131.21328627451	360.572521008403	526.466386554622
5	225.815026737968	873.629152024446	445.611306340718
6	371.778695424837	1307.71569747899	984.344033613446
7	197.299019607843	542.772806722689	542.651910364146
8	160.301666666667	397.911	417.349333333333
9	264.69045751634	1091.7331092437	502.8918767507
10	275.077265359477	646.978117647059	612.475764705882
11	434.485900653595	992.598084033614	629.102879551821
12	177.128	529.694142857143	640.470095238095
13	254.565942008318	845.597401069519	623.90398573975
14	269.070445632799	583.526438502674	449.066153297683
15	219.84376399287	732.779656226127	359.491250318309
16	295.814134759358	871.757326203209	632.515650623886
17	385.543252525253	1079.7778961039	767.592051948052
18	129.214389542484	317.018084033613	243.085546218487
19	142.978884848485	590.794285714286	371.116796536797
20	232.962535353535	714.140519480519	505.023376623377
21	159.389296256684	594.600375859435	450.432321874204
22	232.050748663102	557.558983957219	339.471729055258
23	183.417384432561	582.488128342246	560.120106951872
24	117.744550445633	312.617005347594	231.327201426025
