# Supplementary material for: Endocrine responses and food intake in fasted individuals under the influence of glucose ingestion
Source: PLoS One. 2019 Jan 25;14(1):e0211514. doi: 10.1371/journal.pone.0211514 (PMC6347228; doi:10.1371/journal.pone.0211514)
Supplement: S3 Dataset — Hormones and blood glucose measured at 20 timepoints each in the fasting condition. (TXT) [file pone.0211514.s003.txt]

subjects	Adiponektin_1B	Adiponektin_2B	Adiponektin_3B	Adiponektin_4B	Adiponektin_5B	Adiponektin_6B	Adiponektin_7B	Adiponektin_8B	Adiponektin_9B	Adiponektin_10B	Adiponektin_11B	Adiponektin_12B	Adiponektin_13B	Adiponektin_14B	Adiponektin_15B	Adiponektin_16B	Adiponektin_17B	Adiponektin_18B	Adiponektin_19B	Adiponektin_20B	ACTH_1B	ACTH_2B	ACTH_3B	ACTH_4B	ACTH_5B	ACTH_6B	ACTH_7B	ACTH_8B	ACTH_9B	ACTH_10B	ACTH_11B	ACTH_12B	ACTH_13B	ACTH_14B	ACTH_15B	ACTH_16B	ACTH_17B	ACTH_18B	ACTH_19B	ACTH_20B	Cortisol_1B	Cortisol_2B	Cortisol_3B	Cortisol_4B	Cortisol_5B	Cortisol_6B	Cortisol_7B	Cortisol_8B	Cortisol_9B
1	4.729	5.007	11.019	12.032	13.325	11.427	9.304	9.529	9.673	9.448	6.033	7.473	7.869	9.872	8.629	7.852	9.627	13.256	10.944	7.174	6.82154	4.5551	3.48854	3.333	3.57742	3.15524	3.02192	2.79972	2.4442	10.2212	7.39926	3.73296	3.86628	2.42198	2.84416	4.46622	3.2219	3.24412	2.8886	2.91082	416.76	364.32	190.44	176.64	146.28	129.72	129.72	129.72	93.84
2	4.676	9.291	10.919	9.366	9.334	9.334	11.706	10.424	10.345	9.65	4.783	5.923	7.784	8.783	5.478	4.013	5.8	7.689	6.2885	4.888	13.48754	8.1103	2.73306	3.08858	6.28826	5.35502	4.08848	4.64398	6.06606	4.59954	2.51086	2.5553	4.64398	2.84416	4.19958	5.555	1.73316	1.86648	1.86648	1.42208	391.92	296.7	201.48	238.74	276	281.52	168.36	187.68	284.28
3	9.803	6.671	8.966	8.1435	7.321	8.805	7.876	14.695	7.401	7.668	8.212	8.939	8.392	9.733	9.377	10.329	10.137	8.885	14.399	17.897	5.19948	2.8886	4.84396	3.333	4.42178	2.39976	9.53238	3.95516	6.35492	4.48844	6.59934	7.9992	7.8881	7.37704	5.1106	3.91072	2.71084	6.17716	7.2215	8.26584	372.6	274.62	176.64	171.12	200.1	229.08	287.04	264.96	242.88
4	7.222	7.881	12.58	9.852	11.87	9.142	9.79	8.397	13.156	9.777	12.086	8.925	6.609	9.101	8.538	9.015	9.518	8.512	9.674	7.3	7.93254	4.37734	3.68852	3.1108	3.53298	3.82184	2.62196	1.82204	1.35542	12.59874	5.97718	2.3331	1.82204	2.95526	2.02202	2.26644	3.04414	3.57742	3.51076	2.9997	444.36	226.32	215.28	143.52	201.48	229.08	154.56	107.64	63.48
5	4.655	3.925	9.552	8.4045	7.257	10.424	9.972	5.493	5.5	8.105	9.475	3.604	8.262	4.626	4.97	5.058	10.054	9.683	5.727	10.569	6.15494	3.86628	5.28836	3.59964	5.53278	2.6664	1.71094	1.28876	1.4443	6.02162	6.46602	5.72165	4.97728	5.2217	2.82194	2.1109	2.02202	2.68862	2.84416	4.42178	405.72	193.2	195.96	157.32	292.56	126.96	80.04	44.16	22.08
6	5.549	8.779	7.892	7.412	4.766	7.967	7.396	5.487	4.921	3.287	6.7	10.757	10.294	8.817	9.391	8.726	8.714	8.832	8.663	4.085	7.17706	3.13302	3.71074	5.97718	5.06616	3.46632	3.37744	4.04404	2.19978	15.50956	7.37704	8.42138	5.51056	6.71044	5.42168	4.51066	4.68842	4.28846	5.3328	3.9996	320.16	154.56	124.2	231.84	182.16	138	113.16	151.8	82.8
7	7.448	7.337	5.728	9.347	9.17	7.473	5.776	8.808	7.715	5.92	5.434	6.236	10.698	12.779	10.104	11.06	11.392	8.542	10.491	10.418	13.59864	4.59954	5.15504	5.51056	7.06596	5.68832	4.31068	2.75528	2.39976	4.53288	4.17736	4.64398	6.5549	7.51036	4.42178	4.51066	4.51066	4.53288	4.2218	4.48844	378.12	322.92	267.72	182.16	336.72	278.76	220.8	135.24	77.28
8	10.839	12.027	13.879	16.1165	18.354	21.85	24.317	22.888	18.023	16.135	14.247	19.908	15.346	19.509	13.252	16.978	18.699	20.267	19.435	21.141	11.30998	7.79922	8.4436	7.53258	6.95486	5.93274	5.37724	2.91082	2.02202	14.95406	9.79902	9.45461	9.1102	6.97708	6.35492	6.666	6.9993	7.64368	3.68852	4.2218	347.76	237.36	204.24	182.16	149.04	179.4	176.64	110.4	80.04
9	14.508	13.355	12.059	11.022	14.1	16.236	13.426	13.971	9.956	8.834	15.136	18.9815	22.827	22.942	26.027	22.206	18.385	10.627	12.911	10.31	13.39866	6.39936	5.35502	5.93274	4.6662	5.04394	4.06626	4.02182	3.73296	11.26554	5.64388	4.73286	5.4439	5.48834	4.46622	5.82164	4.71064	4.17736	4.71064	4.46622	422.28	220.8	198.72	270.48	160.08	201.48	126.96	154.56	107.64
10	9.533	10.623	14.796	13.47	11.213	10.876	9.8	16.369	8.535	6.266	6.903	6.878	11.044	14.538	13.097	9.271	11.316	13.863	17.265	14.362	14.13192	5.31058	6.95486	5.82164	5.26614	4.39956	3.64408	2.8886	2.39976	10.53228	4.59954	3.42188	7.73256	4.71064	4.3329	4.73286	4.46622	4.444	7.26594	5.35502	380.88	295.32	223.56	204.24	173.88	248.4	322.92	171.12	69
11	9.336	17.524	18.655	18.322	21.537	20.7595	19.982	19.907	19.237	14.384	19.106	11.227	16.208	21.189	12.396	8.519	10.094	11.996	10.942	8.651	3.62186	3.79962	4.57732	4.84396	6.06606	4.08848	2.9997	2.79972	2.4442	5.42168	3.06636	4.95506	6.4438	4.75508	3.51076	3.73296	4.53288	3.79962	3.26634	2.5553	176.64	129.72	168.36	173.88	234.6	187.68	118.68	140.76	74.52
12	10.568	12.469	10.178	10.69	8.856	12.654	9.374	8.182	12.754	11.62	9.792	13.558	10.684	11.74	9.618	12.637	11.248	11.885	12.21	11.173	8.53248	4.35512	4.8884	4.35512	8.888	8.97688	4.7773	3.39966	3.7774	3.17746	3.59964	3.39966	3.6663	4.1107	6.666	5.35502	3.333	2.7775	5.15504	4.48844	397.44	190.44	270.48	171.12	176.64	205.62	234.6	129.72	113.16
13	14.929	14.929	11.591	11.047	13.573	13.81	10.553	6.971	5.719	6.95	15.82	16.454	14.236	8.987	13.801	14.143	15.738	14.196	7.878	5.978	3.31078	3.31078	3.08858	4.19958	3.71074	3.46632	2.35532	1.84426	1.82204	9.48794	2.97748	3.37744	4.1107	3.5552	2.9997	4.35512	3.39966	3.48854	3.53298	2.9997	195.96	195.96	107.64	187.68	162.84	154.56	115.92	74.52	41.4
14	13.6455	15.007	12.284	14.289	12.91	15.809	10.574	7.999	8.341	17.845	13.799	21.997	27.33	15.923	19.747	19.615	27.36	17.705	9.475	17.3	5.08838	2.86638	3.04414	2.68862	2.73306	2.19978	1.75538	1.53318	1.08878	5.57722	1.53318	2.37754	3.24412	3.91072	2.4442	2.64418	3.79962	2.68862	1.59984	1.4443	328.44	253.92	281.52	168.36	151.8	126.96	107.64	71.76	52.44
15	20.249	24.079	21.716	19.657	21.243	22.829	23.115125	23.40125	20.576	19.888	19.2	26.872	23.5425	20.213	24.238	18.85	13.462	12.274	13.053	10.405	7.17706	4.31068	5.04394	4.31068	5.08838	4.84396	3.53298	2.57752	2.46642	7.19928	4.57732	5.82164	8.3325	6.19938	5.24392	5.31058	4.02182	5.35502	5.13282	5.75498	311.88	126.96	154.56	171.12	190.44	176.64	110.4	60.72	46.92
16	7.173	10.376	17.807	29.009	14.553	17.802	11.171	6.879	15.392	12.771	11.234	7.997	10.608	6.207	10.016	10.886	19	18.846	16.391	15.231	1.5938406	2.3055472	3.9567154	6.4457998	3.2336766	3.9556044	2.4821962	1.5285138	3.4201024	2.8377162	2.4961948	1.7769334	2.3570976	1.3791954	2.2255552	4.2218	2.4188692	4.1875812	3.6420802	3.3843282	397.44	218.04	220.8	168.36	140.76	110.4	80.04	52.44	35.88
17	12.62	21.914	24.209	18.107	10.881	11.548	12.923	15.146	14.201	9.834	18.13	9.567	8.093	14.032	8.138	15.998	11.467	12.513	13.559	16.182	3.71074	5.15504	3.35522	3.13302	4.6662	3.28856	3.82184	1.73316	1.24432	5.48834	8.46582	8.17696	6.42158	3.86628	2.5553	2.5553	2.37754	2.17756	2.75528	3.8885	278.76	227.7	176.64	118.68	171.12	223.56	126.96	118.68	82.8
18	13.558	18.016	27.415	25.7865	24.158	25.56	23.752	13.957	10.053	14.581	13.354	13.693	11.431	8.734	16.3055	23.877	19.515	22.215	16.815	23.025	5.91052	6.7771	6.59934	5.8883	2.86638	3.71074	6.15494	2.51086	1.08878	12.13212	3.46632	2.84416	6.39936	4.82174	6.04384	5.7772	6.17716	5.53278	3.02192	0.68882	347.76	253.92	187.68	179.4	143.52	201.48	201.48	93.84	41.4
19	5.638	5.509	5.155	4.753	8.799	7.079	9.021	8.627	8.483	9.672	8.687	5.241	6.209	6.13	9.147	6.548	5.666	5.966	6.58	5.945	6.31048	4.3329	4.93284	3.26634	5.19948	3.42188	3.62186	4.73286	3.31078	8.19918	5.82164	3.86628	5.42168	5.02172	3.73296	4.75508	6.04384	5.19948	3.91072	4.19958	270.48	267.72	115.92	102.12	204.24	102.12	91.08	124.2	77.28
20	14.768	16.977	9.939	11.509	8.199	8.583	9.626	8.925	9.868	9.164	13.533	8.556	15.768	8.414	10.275	8.886	5.467	8.12	15.617	8.516	11.8877	1.51096	1.75538	2.46642	5.57722	4.62176	3.26634	1.93314	3.42188	10.73226	2.1109	7.39926	5.38835	3.37744	2.28866	1.73316	1.7776	1.6665	2.51086	2.17756	507.84	322.92	107.64	184.92	240.12	237.36	204.24	126.96	157.32
21	10.601	9.142	13.593	7.42	13.317	10.843	13.373	7.942	12.944	10.577	12.308	13.242	6.448	11.412	13.443	9.642	8.682	16.757	15.772	11.655	4.82174	2.39976	4.02182	3.15524	4.31068	2.73306	2.97748	2.91082	2.37754	11.48774	2.73306	3.333	3.28856	4.35512	5.28836	5.4439	3.26634	2.26644	2.15534	1.9998	342.24	182.16	218.04	132.48	160.08	102.12	82.8	74.52	77.28
22	8.176	8.635	6.231	5.105	5.303	5.396	6.253	3.732	4.518	3.793	10.039	7.287	13.043	10.099	9.702	10.3	5.373	7.639	9.378	6.91	4.2218	2.4442	1.39986	1.08878	2.9997	1.31098	1.57762	1.46652	0.9999	5.64388	2.7775	1.64428	5.24392	1.93314	2.93304	4.37734	3.91072	3.39966	2.26644	2.06646	518.88	187.68	212.52	129.72	309.12	146.28	132.48	121.44	118.68
23	18.547	20.454	7.648	7.103	7.809	8.131	6.101	7.716	5.605	8.635	11.071	9.453	9.876	10.615	10.162	9.703	6.9	8.145	7.829	9.459	13.15424	11.08778	5.6661	6.73266	5.64388	6.17716	5.86608	3.68852	2.64418	16.70944	4.17736	3.64408	3.35522	4.6662	6.71044	4.26624	3.06636	4.57732	3.4441	3.4441	554.76	430.56	306.36	296.7	287.04	350.52	353.28	234.6	171.12
24	7.152	12.805	14.895	14.427	11.799	9.469	12.553	17.218	14.109	5.7	6.112	10.533	13.657	12.89	12.053	8.203	11.336	10.76	6.964	9.876	8.95466	3.28856	5.57722	3.57742	5.62166	6.39936	6.08828	4.59954	5.6661	11.62106	4.68842	7.04374	9.64348	4.91062	4.51066	4.64398	4.2218	4.1107	4.73286	4.39956	414	176.64	184.92	165.6	146.28	198.72	270.48	165.6	198.72
[truncated: 71 more columns]
