# Supplementary material for: Endocrine responses and food intake in fasted individuals under the influence of glucose ingestion
Source: PLoS One. 2019 Jan 25;14(1):e0211514. doi: 10.1371/journal.pone.0211514 (PMC6347228; doi:10.1371/journal.pone.0211514)
Supplement: S4 Dataset — Hormones and blood glucose measured at 20 timepoints each in the control condition. (TXT) [file pone.0211514.s004.txt]

subjects	Adiponektin_1A	Adiponektin_2A	Adiponektin_3A	Adiponektin_4A	Adiponektin_5A	Adiponektin_6A	Adiponektin_7A	Adiponektin_8A	Adiponektin_9A	Adiponektin_10A	Adiponektin_11A	Adiponektin_12A	Adiponektin_13A	Adiponektin_14A	Adiponektin_15A	Adiponektin_16A	Adiponektin_17A	Adiponektin_18A	Adiponektin_19A	Adiponektin_20A	ACTH_1A	ACTH_2A	ACTH_3A	ACTH_4A	ACTH_5A	ACTH_6A	ACTH_7A	ACTH_8A	ACTH_9A	ACTH_10A	ACTH_11A	ACTH_12A	ACTH_13A	ACTH_14A	ACTH_15A	ACTH_16A	ACTH_17A	ACTH_18A	ACTH_19A	ACTH_20A	Cortisol_1A	Cortisol_2A	Cortisol_3A	Cortisol_4A	Cortisol_5A	Cortisol_6A	Cortisol_7A	Cortisol_8A	Cortisol_9A
1	9.456	7.765	7.149	6.456	11.905	10.186	11.214	11.055	9.855	9.072	5.623	8.455	8.927	10.768	13.801	7.349	8.161	11.966	9.998	11.003	7.6659	6.26604	3.4441	3.79962	3.28856	3.06636	3.4441	3.73296	1.7776	9.17686	5.26614	3.17746	3.53298	3.64408	4.04404	4.31068	3.08858	3.13302	3.13302	3.1108	466.44	378.12	190.44	184.92	135.24	121.44	99.36	212.52	85.56
2	9.689	10.064	9.314	10.742	11.183	8.731	10.192	11.401	11.023	6.924	5.876	5.083	9.032	9.273	7.521	9.436	5.929	6.8655	7.802	5.829	6.7771	5.02172	4.57732	3.82184	4.28846	5.82164	5.6661	3.5552	2.3331	9.08798	4.73286	4.1107	4.93284	4.8884	5.9994	4.86618	4.84396	5.53278	5.42168	6.26604	364.32	284.28	132.48	168.36	96.6	132.48	162.84	132.48	66.24
3	12.835	13.441	14.764	13.925	17.026	16.288	14.078	18.252	12.926	11.71	10.219	10.14	11.394	13.576	13.463	10.652	14.314	15.079	10.157	11.735	8.35472	6.57712	3.1108	6.57712	3.19968	6.04384	3.53298	3.68852	5.91052	9.57682	5.73276	5.73276	9.37684	3.64408	5.02172	6.19938	5.71054	3.5552	5.02172	5.68832	267.72	201.48	328.44	276	190.44	146.28	281.52	242.88	149.04
4	10.034	10.078	10.322	10.626	9.605	9.65	6.719	9.75	10.922	9.271	10.187	13.538	10.909	10.608	9.399	10.665	8.722	11.425	9.035	11.923	6.42158	4.17736	3.26634	4.91062	3.31078	3.84406	3.2219	3.68852	1.93314	9.64348	4.2218	2.95526	4.13292	4.73286	3.93294	3.42188	2.7775	2.222	2.97748	4.08848	378.12	237.36	124.2	229.08	154.56	124.2	124.2	176.64	80.04
5	6.873	6.103	7.68	9.662	6.467	10.919	10.508	9.735	8.334	5.297	7.957	3.911	6.614	3.916	4.543	4.713	10.908	5.686	7.144	9.679	5.35502	4.93284	4.51066	5.79942	4.7773	4.42178	5.51056	4.13292	1.7776	13.5542	3.59964	5.3328	3.42188	2.9997	5.13282	3.95516	3.93294	4.1107	4.59954	4.31068	325.68	469.2	251.16	314.64	195.96	168.36	245.64	226.32	69
6	6.917	7.397	8.074	6.944	6.984	6.969	7.071	5.466	5.033	3.348	5.873	7.476	8.399	8.534	8.75	6.132	9.392	9.104	8.806	3.934	7.91032	5.17726	1.9998	2.79972	3.35522	4.95506	3.51076	2.13312	2.6664	11.48774	5.4439	5.48834	5.31058	4.17736	4.13292	4.53288	3.24412	2.73306	4.93284	4.48844	295.32	361.56	99.36	154.56	110.4	129.72	143.52	82.8	55.2
7	12.057	8.226	6.953	8.176	8.995	5.798	6.312	7.121	6.691	4.964	5.075	4.851	4.703	12.171	10.376	9.557	8.988	10.445	11.966	10.445	5.04394	6.2216	5.53278	5.1106	4.71064	6.84376	5.97718	3.8885	2.222	7.3326	6.58823	5.84386	5.71054	5.84386	4.5551	3.91072	3.28856	3.24412	3.51076	3.51076	245.64	226.32	165.6	126.96	124.2	151.8	135.24	96.6	55.2
8	9.634	14.097	13.987	18.542	14.886	13.244	17.043	18.814	16.14	11.391	9.129	12.399	12.86	15.74	16.453	15.005	19.384	23.532	19.053	20.265	11.4433	8.75468	10.84336	9.19908	7.06596	4.73286	3.91072	5.75498	3.26634	7.9992	7.51036	10.19898	7.31038	5.08838	5.51056	5.02172	4.93284	6.53268	7.8881	8.04364	353.28	245.64	242.88	267.72	190.44	143.52	110.4	117.3	124.2
9	8.192	8.917	7.314	8.182	9.265	9.366	10.045	8.313	11.529	8.117	9.941	10.913	16.029	8.791	13.828	13.072	20.003	7.797	9.7	8.121	6.97708	7.73256	7.91032	6.62156	5.26614	4.51066	4.53288	2.62196	2.15534	3.71074	5.26614	3.39966	4.5551	5.28836	5.39946	6.46602	5.3328	3.6663	4.5551	4.71064	449.88	425.04	345	245.64	165.6	248.4	179.4	113.16	82.8
10	5.439	4.589	9.196	14.074	10.309	6.741	6.979	12.069	10.23	6.538	5.168	6.484	9.282	10.555	14.751	8.335	7.701	14.841	14.074	8.023	6.5549	4.28846	4.17736	7.42148	5.95496	4.17736	3.97738	2.37754	1.2221	8.42138	5.555	6.35492	7.5548	4.48844	5.02172	4.97728	4.31068	4.15514	5.3328	4.75508	303.6	165.6	149.04	309.12	231.84	132.48	93.84	63.48	35.88
11	9.404	18.534	25.126	23.612	18.594	20.022	18.503	19.8695	21.236	20.6755	20.115	12.164	13.994	21.775	23.477	10.107	9.979	11.476	10.366	8.789	4.5551	5.48834	4.95506	7.46592	3.82184	5.51056	4.82174	2.31088	2.02202	4.51066	7.06596	5.46612	6.19938	6.46602	6.5549	6.28826	5.93274	5.84386	5.4439	5.71054	176.64	215.28	149.04	267.72	99.36	107.64	138	77.28	35.88
12	12.016	12.414	13.505	12.514	12.687	12.439	11.148	12.684	12.655	16.33	9.615	14.25	10.983	11.774	5.471	10.43	7.966	10.492	8.376	17.86	31.48574	4.31068	5.06616	3.8885	3.79962	5.95496	4.84396	2.8886	2.13312	7.13262	5.79942	6.37714	5.79942	4.15514	7.4437	8.91022	5.95496	5.48834	5.04394	4.75508	518.88	408.48	193.2	270.48	118.68	270.48	229.08	151.8	82.8
13	9.659	15.023	11.052	6.837	8.427	12.761	9.938	7.255	5.352	6.158	13.504	13.633	19.921	10.704	11.808	12.297	16.016	7.956	7.143	5.011	10.1101	5.91052	2.64418	5.95496	5.06616	4.91062	3.31078	2.35532	2.13312	9.75458	4.04404	2.73306	4.444	3.06636	4.84396	6.59934	5.4439	2.86638	3.57742	3.37744	527.16	320.16	184.92	184.92	253.92	229.08	173.88	171.12	77.28
14	8.839	11.577	19.106	8.006	14.072	11.036	14.749	10.978	11.469	16.901	14.192	22.37	17.818	21.099	23.225	22.329	22.051	10.893	10.813	16.807	4.46622	4.7773	4.48844	4.39956	3.7774	2.57752	2.68862	1.71094	1.42208	3.6663	2.08868	2.42198	2.84416	3.53298	3.75518	2.8886	2.06646	1.84426	1.73316	1.53318	325.68	333.96	168.36	347.76	104.88	143.52	91.08	160.08	91.08
15	13.227	14.143	15.5	14.046	16.139	15.214	22.115	14.04	14.487	13.977	21.261	11.543	22.101	22.626	14.615	8.839	9.624	12.065	11.446	9.207	5.97718	7.86588	4.37734	6.42158	6.17716	3.62186	4.97728	2.57752	2.84416	4.28846	5.42168	8.37694	7.2215	3.93294	3.28856	3.46632	3.15524	3.97738	4.86618	5.31058	328.44	303.6	151.8	237.36	276	126.96	151.8	80.04	46.92
16	11.156	17.637	17.222	14.037	16.39	5.956	18.116	9.497	21.664	17.819	12.257	18.335	9.899	7.384	12.34	5.819	16.589	9.157	5.259	6.326	4.444	3.04414	3.17746	3.9996	2.93304	5.1106	3.57742	3.48854	6.04384	4.6662	2.222	3.42188	1.91092	1.64428	4.37734	3.5552	4.71064	4.28846	5.06616	3.9996	226.32	160.08	124.2	140.76	129.72	132.48	133.86	135.24	144.9
17	18.924	7.887	18.352	10.176	11.125	9.858	10.637	6.16	9.317	11.943	14.921	17.319	10.436	11.93	7.406	7.235	8.877	9.651	9.769	11.647	4.59954	8.68802	5.95496	3.333	2.19978	3.333	4.06626	4.48844	1.111	9.35462	7.35482	3.17746	5.68832	2.24422	3.08858	2.91082	2.5553	3.17746	3.68852	3.62186	458.16	574.08	284.28	358.8	146.28	212.52	251.16	224.94	198.72
18	13.195	9.969	21.18	14.603	16.616	19.969	16.405	12.841	19.994	11.415	14.271	10.883	12.462	6.898	11.821	22.856	15.885	17.888	19.992	22.596	32.64118	3.53298	2.57752	5.8883	2.59974	4.51066	4.37734	4.24402	1.75538	3.26634	4.7773	2.08868	2.6664	1.8887	1.8887	4.2218	3.84406	2.3331	1.91092	2.222	574.08	458.16	135.24	231.84	245.64	113.16	131.1	149.04	96.6
19	6.37	5.011	5.705	4.971	4.247	6.651	7.765	9.055	9.623	6.558	8.267	4.801	2.519	8.093	5.613	5.541	5.194	9.287	8.398	10.613	5.3328	6.68822	4.95506	4.71064	5.53278	6.1105	6.86598	6.48824	6.04384	5.2217	4.48844	3.79962	3.06636	3.17746	3.42188	3.4441	3.26634	4.48844	4.8884	3.82184	264.96	245.64	110.4	115.92	99.36	135.24	168.36	247.02	267.03
20	6.481	18.235	6.038	3.598	8.697	8.184	9.598	3.224	8.76	11.832	15.964	11.803	10.133	9.655	7.077	12.302	17.46	12.546	11.575	16.867	10.15454	2.51086	6.24382	3.6663	3.08858	3.73296	4.28846	3.42188	2.53308	7.06596	4.71064	6.28826	5.555	3.57742	4.86618	3.46632	3.62186	6.32159	9.02132	3.5552	518.88	292.56	331.2	270.48	226.32	110.4	143.52	262.2	113.16
21	8.127	8.454	8.636	6.276	10.993	8.868	11.763	10.969	9.865	11.575	6.073	11.721	11.171	10.977	8.611	14.173	12.912	9.323	21.092	8.239	4.93284	3.02192	4.444	3.97738	3.53298	3.02192	4.02182	2.39976	1.79982	6.53268	4.444	2.68862	3.39966	5.83275	5.83275	8.26584	3.2219	1.64428	1.24432	1.08878	339.48	215.28	207	195.96	151.8	124.2	149.04	102.12	60.72
22	5.74	6.659	4.899	4.583	5.255	7.481	5.518	6.084	5.047	7.042	7.189	10.005	8.899	9.776	8.715	9.1	11.912	6.325	5.474	8.765	10.3323	7.95476	4.79952	4.79952	4.71064	3.68852	3.57742	5.37724	2.71084	9.53238	3.93294	4.64398	2.59974	2.64418	4.53288	4.06626	3.62186	4.7773	4.444	4.1107	386.4	287.04	171.12	157.32	85.56	149.04	118.68	165.6	91.08
23	7.852	11.307	10.35	5.435	7.649	6.527	8.015	12.871	8.343	7.823	11.289	14.378	10.112	9.491	6.123	9.961	8.629	8.506	12.462	6.316	12.50986	5.04394	7.4437	8.4436	3.82184	5.6661	10.2212	2.222	1.46652	15.93174	4.64398	7.37704	3.31078	6.79932	6.42158	6.35492	5.68832	5.48834	4.37734	5.1106	576.84	466.44	449.88	361.56	281.52	295.32	273.24	251.16	143.52
24	7.115	12.546	14.228	15.591	11.803	11.141	15.599	14.673	13.936	9.292	8.683	12.622	13.338	14.001	12.213	7.76	9.781	10.575	7.476	12.398	2.91082	5.02172	9.15464	4.17736	2.91082	4.62176	5.97718	3.8885	3.04414	10.15454	3.39966	7.28816	7.2215	6.73266	5.39946	6.2216	4.62176	4.84396	9.28796	7.28816	187.68	140.76	245.64	317.4	124.2	118.68	193.2	154.56	115.92
[truncated: 71 more columns]
