# Supplementary material for: Endocrine responses and food intake in fasted individuals under the influence of glucose ingestion
Source: PLoS One. 2019 Jan 25;14(1):e0211514. doi: 10.1371/journal.pone.0211514 (PMC6347228; doi:10.1371/journal.pone.0211514)
Supplement: S5 Dataset — Detailed list of contents of the standardised buffet the subjects could choose from at the end of the experiment. (XLSX) [file pone.0211514.s005.xlsx]

## Sheet: Sheet1
Food item	Quantity (gram)	Protein (kcal/gram)	Fat (kcal/g)	Carbohydrates (kcal/g)
chocolate drink	500	0.1435	0.0186	0.3772
white sugar	16	0	0	10.9333
cofee cream	40	0.123	0.93	0.205
black tea	10	1.025	0	0
bread rolls	120	0.33825	0.155	2.08417
bread rolls whole meal	100	0.4141	0.186	2.296
bread whole meal	120	0.362167	0.62	1.29833
white bread	60	0.334833	0.155	1.98167
butter	75	0.0273333	7.70571	0.0390476
margerine	70	0.0082	7.44	0
strawberry jam	50	0.0164	0	2.542
apticot jam	50	0.0164	0	2.46
hazelnut spread	40	0.1435	3.4875	2.255
honey	40	0.0205	0	3.075
chicken sausage	45	1.05689	0.413333	0
salami	45	0.829111	3.30667	0
bacon	25	0.8528	0.744	0
cheese	100	0.902	2.17	0
cream cheese	33	0.260909	2.53636	0
fruit quark	250	0.18368	0.372	0.656
herbal cream cheese	40	0.328	2.325	0.1025
apple	200	0.0136667	0	0.601333
banana	160	0.046125	0	0.82
vanilla pudding	125	0.10168	0.2976	0.656
chocolate pudding	125	0.08528	0.2976	0.7216
mini-chocolate cake	110	0.234818	2.53636	2.12455
scrambled egg (egg)	80	0.527875	1.04625	0.05125
scrambled egg (margerine)	5	0	7.44	0
meatballs	150	0.533	1.798	0.41
cucumber	100	0.123	0	0.41
tomato	80	0.041	0	0.1025
plain yoghurt	150	0.158533	0.372	0.191333
cream yoghurt	150	0.123	0.744	0.765333
